# Supplementary material for: Immune characteristics analysis and construction of a four-gene prognostic signature for lung adenocarcinoma based on estrogen reactivity
Source: BMC Cancer. 2023 Oct 31;23:1047. doi: 10.1186/s12885-023-11415-y (PMC10619241; doi:10.1186/s12885-023-11415-y)
Supplement: Supplementary file 2 — Supplementary Material 2 [file 12885_2023_11415_MOESM2_ESM.xlsx]

## Sheet: table.KEGG
Supplementary Table 2: Results of KEGG analysis.
ID	Description	GeneRatio	BgRatio	pvalue	p.adjust	qvalue	geneID	Count
hsa04080	Neuroactive ligand-receptor interaction	44/399	362/8170	1.38373e-08	9.8591e-07	9.61331e-07	5645/4923/2798/2904/5644/885/1146/4922/7201/1144/387129/2568/5646/1081/2891/2897/7253/2692/2893/2837/1133/2916/797/9340/170589/2914/2642/2905/7425/3357/80763/3827/114131/2564/116/2913/56413/135/255061/3061/3351/4985/1141/2796	44
hsa05034	Alcoholism	42/399	187/8170	2.1124e-17	3.01018e-15	2.93513e-15	8968/8364/8360/85235/8354/8359/317772/8367/8358/8342/8331/8335/8366/8352/8350/2904/8332/8356/8343/8348/8345/8340/8339/653604/2354/440689/3012/8355/8338/8329/8970/8969/51806/8337/554313/8344/163688/2905/8363/126961/135/128312	42
hsa04613	Neutrophil extracellular trap formation	39/399	190/8170	7.83203e-15	7.44043e-13	7.25493e-13	8968/8364/8360/85235/8354/8359/317772/8367/8358/8342/8331/8335/8366/8352/8350/8332/8356/8343/2243/8348/8345/8340/8339/653604/2244/440689/3012/8355/8338/8329/2266/8970/8969/8337/554313/8344/8363/126961/128312	39
hsa05322	Systemic lupus erythematosus	38/399	136/8170	2.51151e-19	7.15782e-17	6.97937e-17	8968/8364/8360/85235/8354/8359/317772/8367/8358/8342/8331/8335/8366/8352/8350/2904/8332/8356/8343/8348/8345/8340/8339/653604/440689/3012/8355/8338/8329/8970/8969/8337/554313/8344/8363/126961/3458/128312	38
hsa04742	Taste transduction	18/399	86/8170	1.21323e-07	6.91543e-06	6.74303e-06	259293/259296/50838/50831/259289/259294/259290/50832/10021/50839/259295/2914/29850/6326/6328/3351/50840/342372	18
hsa00140	Steroid hormone biosynthesis	10/399	62/8170	0.000757922	0.0308582	0.0300889	3294/7366/7363/54578/1645/6820/1543/1577/1551/1646	10
hsa05033	Nicotine addiction	8/399	40/8170	0.000584429	0.0277604	0.0270683	2904/2568/2891/2893/2905/774/2564/1141	8
