# Supplementary material for: Immune characteristics analysis and construction of a four-gene prognostic signature for lung adenocarcinoma based on estrogen reactivity
Source: BMC Cancer. 2023 Oct 31;23:1047. doi: 10.1186/s12885-023-11415-y (PMC10619241; doi:10.1186/s12885-023-11415-y)
Supplement: Supplementary file 3 — Supplementary Material 3 [file 12885_2023_11415_MOESM3_ESM.xlsx]

## Sheet: table.GSEA.hallmark
Supplementary Table 3: Results of GSEA analysis.
ID	Description	setSize	enrichmentScore	NES	pvalue	p.adjust	qvalues	rank	leading_edge	core_enrichment
HALLMARK_EPITHELIAL_MESENCHYMAL_TRANSITION	HALLMARK_EPITHELIAL_MESENCHYMAL_TRANSITION	200	0.524849	2.26675	1e-10	9.23413e-09	8.01207e-09	3654	tags=49%, list=21%, signal=39%	PRSS2/DKK1/LAMA3/MMP1/FSTL3/FOXC2/NNMT/LAMC2/BASP1/GEM/PMEPA1/SERPINE1/ECM1/RHOB/GADD45B/MATN3/IL6/PLAUR/GJA1/IGFBP4/GPC1/CCN2/COL1A1/BGN/TGM2/VEGFC/CD59/ITGB1/SNAI2/TIMP1/QSOX1/IGFBP3/ITGB5/LRRC15/CDH6/TNFRSF12A/SDC1/COL1A2/CAPG/TGFBR3/MXRA5/ITGA5/HTRA1/TFPI2/ELN/COL5A1/ACTA2/NT5E/COL3A1/PTHLH/SLIT3/SPARC/TAGLN/ANPEP/TGFB1/THY1/PDGFRB/CCN1/PMP22/MYL9/THBS2/PPIB/SFRP4/TPM4/LOXL2/PVR/JUN/SERPINE2/…
HALLMARK_ESTROGEN_RESPONSE_EARLY	HALLMARK_ESTROGEN_RESPONSE_EARLY	199	0.610769	2.63642	1e-10	9.23413e-09	8.01207e-09	2830	tags=52%, list=16%, signal=44%	TFF1/KRT13/MSMB/CA12/KLK10/HR/SYBU/CALB2/SULT2B1/TFF3/KLF4/PTGES/OPN3/SLC7A2/SFN/LAD1/KRT19/TSKU/SEMA3B/TMPRSS3/AQP3/FOS/KRT8/KCNK15/KRT18/RHOD/NPY1R/EGR3/ALDH3B1/CLIC3/RETREG1/BLVRB/TOB1/CHPT1/RAPGEFL1/SLC27A2/MUC1/BAG1/SCNN1A/TJP3/ABCA3/GJA1/ABHD2/BHLHE40/FHL2/CALCR/AR/IGFBP4/SLC2A1/SLC1A1/DHRS3/FDFT1/P2RY2/WFS1/TGM2/THSD4/GREB1/B4GALT1/OLFM1/ABLIM1/FAM102A/SLC7A5/DLC1/PLAAT3/PAPSS2/MLPH/SLC9A3…
HALLMARK_ESTROGEN_RESPONSE_LATE	HALLMARK_ESTROGEN_RESPONSE_LATE	199	0.602778	2.60193	1e-10	9.23413e-09	8.01207e-09	1883	tags=43%, list=11%, signal=39%	TFF1/KRT13/HMGCS2/TRIM29/GJB3/CA12/CXCL14/KLK10/LTF/CYP4F11/HR/AGR2/SULT2B1/TFF3/KLF4/CA2/PTGES/OPN3/S100A9/SFN/ZFP36/KRT19/SEMA3B/SERPINA1/TMPRSS3/FOS/LAMC2/CAV1/PERP/NPY1R/EGR3/ALDH3B1/TST/CLIC3/UGDH/BLVRB/TOB1/GAL/CHPT1/RAPGEFL1/SLC27A2/ASS1/BAG1/SCNN1A/TJP3/ABCA3/ABHD2/CALCR/SERPINA3/IGFBP4/KLK11/TH/FDFT1/SERPINA5/WFS1/ST6GALNAC2/OLFM1/GFUS/CACNA2D2/PKP3/FAM102A/SLC7A5/TPSAB1/PLAAT3/PAPSS2/EM…
HALLMARK_P53_PATHWAY	HALLMARK_P53_PATHWAY	198	0.50464	2.17606	1e-10	9.23413e-09	8.01207e-09	3526	tags=47%, list=20%, signal=38%	KLK8/SERPINB5/KRT17/GPX2/ITGB4/KLF4/CLCA2/S100A4/ATF3/SFN/TM4SF1/EPHA2/HBEGF/FOS/IER3/DDIT4/PERP/SLC7A11/BMP2/TOB1/KIF13B/TSC22D1/CDKN1A/RETSAT/TNFSF9/ZBTB16/EPHX1/PLK2/CCND3/PDGFA/RPS27L/OSGIN1/BAIAP2/CD82/ALOX15B/VWA5A/PPP1R15A/S100A10/LIF/SDC1/AK1/STOM/PHLDA3/BTG1/CTSD/CD81/RPL18/INHBB/TGFB1/SERTAD3/DRAM1/TP63/VAMP8/PROCR/PLXNB2/AEN/ABHD4/STEAP3/RPS12/SLC3A2/BTG2/JUN/TM7SF3/TNNI1/TRIB3/DCXR/RN…
HALLMARK_TNFA_SIGNALING_VIA_NFKB	HALLMARK_TNFA_SIGNALING_VIA_NFKB	200	0.551458	2.38167	1e-10	9.23413e-09	8.01207e-09	3424	tags=52%, list=20%, signal=42%	FOSB/SERPINB2/KYNU/NR4A3/KLF4/NR4A2/NR4A1/F3/KLF2/DUSP1/ATF3/F2RL1/ZFP36/DUSP4/HBEGF/FOS/IRS2/EGR1/GEM/LDLR/IER3/EGR3/ACKR3/PMEPA1/BMP2/SERPINE1/SIK1/PTGS2/RHOB/DUSP5/GADD45B/JUNB/SOCS3/TSC22D1/CDKN1A/IL6/PLAUR/EDN1/LAMB3/TNFSF9/FOSL2/BHLHE40/PLK2/FOSL1/CEBPB/PHLDA2/MAFF/PER1/JAG1/ETS2/B4GALT1/PPP1R15A/NAMPT/CCRL2/LIF/SGK1/CEBPD/MAP2K3/SERPINB8/BCL3/BTG1/SMAD3/SPSB1/RCAN1/TRIB1/CCN1/DRAM1/CCL20/N…
HALLMARK_XENOBIOTIC_METABOLISM	HALLMARK_XENOBIOTIC_METABOLISM	193	0.492949	2.09053	1e-10	9.23413e-09	8.01207e-09	2707	tags=40%, list=16%, signal=34%	IGFBP1/ALDH3A1/HSD17B2/HNF4A/VNN1/REG1A/GCKR/CYP2C18/KYNU/ABCC2/CBR1/ADH7/CES1/CRP/FETUB/AKR1C2/CA2/PTGES/CDA/HRG/CYP2S1/AKR1C3/PTGR1/EPHA2/MAOA/NQO1/ADH1C/TAT/UGDH/BLVRB/PGD/SERPINE1/MT2A/SMOX/ATOH8/GABARAPL1/TNFRSF1A/RETSAT/GCLC/EPHX1/IGFBP4/CYP26A1/ALDH2/GSR/SERTAD1/ETS2/JUP/DHRS7/RAP1GAP/IDH1/PAPSS2/ECH1/BCAR1/AOX1/RBP4/SPINT2/COMT/GSTO1/FAH/TMBIM6/CD36/PC/CYB5A/SLC1A5/ABCC3/CNDP2/SERPINA6/PI…
HALLMARK_COAGULATION	HALLMARK_COAGULATION	133	0.548646	2.28615	2.89751e-10	2.43941e-08	2.11657e-08	3199	tags=51%, list=18%, signal=42%	HMGCS2/FGA/GDA/KLK8/HNF4A/CTSE/FGG/SERPINB2/CAPN5/TMPRSS6/FURIN/PF4/HRG/CPB2/MMP1/MMP7/F3/SERPINA1/MMP10/THBD/F2RL2/CFD/SERPINE1/GP9/C8A/GSN/C8B/PLAT/VWF/MAFF/ANG/TIMP1/CLU/CD9/CASP9/PDGFB/C3/PRSS23/HTRA1/A2M/TFPI2/ADAM9/SPARC/CSRP1/HPN/DUSP6/ARF4/C1S/PECAM1/MMP2/CTSH/CPQ/F10/CTSV/MMP3/C1R/MMP11/ITGA2/MMP8/F11/CTSB/MMP15/RAC1/MMP14/WDR1/BMP1/PROS1/TIMP3
HALLMARK_ADIPOGENESIS	HALLMARK_ADIPOGENESIS	196	0.482053	2.06894	3.55884e-10	2.95813e-08	2.56665e-08	4960	tags=55%, list=29%, signal=40%	ORM1/SNCG/ANGPTL4/SQOR/TST/TOB1/SOWAHC/FABP4/CMBL/LPL/RETSAT/PPARG/GPX3/TALDO1/REEP6/ALDH2/CD151/DHRS7/DNAJC15/PIM3/IDH1/MGLL/CYP4B1/TKT/ECH1/CAVIN1/C3/ETFB/ME1/HSPB8/UBC/LPCAT3/STOM/GHITM/JAGN1/DGAT1/UQCRQ/CHCHD10/SCARB1/FAH/COL15A1/CD36/PGM1/SLC66A3/DHRS7B/ACADS/SPARCL1/UQCRC1/CAVIN2/ADIPOR2/IFNGR1/SLC1A5/APLP2/ITIH5/CMPK1/REEP5/ATP1B3/BCL2L13/CAT/ENPP2/COL4A1/SDHC/SLC25A1/MGST3/GRPEL1/DNAJB9/S…
HALLMARK_HYPOXIA	HALLMARK_HYPOXIA	195	0.471995	2.02006	6.28583e-10	5.07969e-08	4.40743e-08	3129	tags=44%, list=18%, signal=37%	IGFBP1/B4GALNT2/ALDOB/INHA/CA12/SULT2B1/PLAC8/PKP1/F3/S100A4/DUSP1/ATF3/HAS1/ZFP36/ANGPTL4/FOS/IRS2/TMEM45A/IER3/DDIT4/ANXA2/CAV1/ACKR3/AKAP12/SERPINE1/MT2A/CDKN1A/IL6/CAVIN3/GLRX/PLAUR/FOSL2/BHLHE40/SLC2A1/GPC1/CCN2/MAFF/KDELR3/BGN/TGM2/BCAN/ADORA2B/CITED2/ADM/PPP1R15A/IGFBP3/SRPX/MT1E/ISG20/CAVIN1/PDGFB/HK1/BTG1/COL5A1/SCARB1/GAPDH/LDHA/CCN5/PGM1/CCN1/NFIL3/PFKP/TES/HS3ST1/KLF6/ERO1A/HSPA5/JUN/…
HALLMARK_OXIDATIVE_PHOSPHORYLATION	HALLMARK_OXIDATIVE_PHOSPHORYLATION	200	0.451592	1.95037	1.15177e-08	7.20533e-07	6.25176e-07	5500	tags=66%, list=32%, signal=45%	ATP1B1/RETSAT/IDH1/CYB5R3/ECH1/VDAC2/MRPS12/ETFB/ATP5MC2/COX5A/GLUD1/COX6B1/FDX1/UQCRQ/LDHA/COX4I1/UQCRC1/ETFA/VDAC1/CYB5A/ATP5MC3/COX7C/ATP6V0E1/COX5B/SLC25A6/ATP6V1E1/MRPL34/ATP5F1B/GOT2/ATP5F1D/ECI1/COX7A2/ACAA1/NDUFB3/PHB2/SDHC/MGST3/NDUFA4/GRPEL1/NDUFA3/ECHS1/COX7B/ATP6V1G1/ATP6V1D/NDUFS4/NDUFA2/COX7A2L/UQCR10/TIMM50/ALAS1/NDUFA8/PRDX3/TIMM8B/SLC25A3/SLC25A4/NDUFC1/GPX4/PDHB/ATP5MC1/ATP5PF/N…
HALLMARK_KRAS_SIGNALING_UP	HALLMARK_KRAS_SIGNALING_UP	196	0.416336	1.78689	5.92233e-07	2.52548e-05	2.19125e-05	1993	tags=27%, list=11%, signal=24%	ANXA10/USH1C/NR1H4/WNT7A/TSPAN1/SLPI/PTPRR/KLF4/CA2/F2RL1/SEMA3B/ANGPTL4/HBEGF/MMP10/HKDC1/ANO1/BMP2/AKAP12/PLEK2/TSPAN7/PTGS2/GALNT3/GLRX/SOX9/PLAUR/SERPINA3/TFPI/EMP1/MPZL2/PLAT/NR0B2/KCNN4/JUP/IL33/VWA5A/PPP1R15A/IGFBP3/LIF/CPE/RBP4/ITGBL1/MALL/TMEM176A/PLVAP/MAP7/CAB39L/DUSP6/TRIB1/TSPAN13/ENG/CCL20/SPARCL1/BIRC3
HALLMARK_FATTY_ACID_METABOLISM	HALLMARK_FATTY_ACID_METABOLISM	150	0.434687	1.82673	2.91845e-06	0.000105836	9.18298e-05	2887	tags=35%, list=17%, signal=29%	HMGCS2/ALDH3A1/VNN1/CBR1/ADH7/HPGD/CA2/MAOA/ADH1C/UGDH/GPD1/CBR3/GABARAPL1/RETSAT/EPHX1/REEP6/ALDH1A1/IDH1/MGLL/S100A10/AOC3/TP53INP2/ECH1/PCBD1/SUCLG2/ME1/INMT/CA4/ACSL5/DHCR24/HSD17B11/LDHA/CD36/ACSL4/ALDH3A2/ACADS/FASN/CRYZ/ADIPOR2/ERP29/IDI1/GLUL/OSTC/PRDX6/ECI1/ACAA1/SDHC/ODC1/YWHAH/ACOX1/ECHS1/ACSM3
HALLMARK_COMPLEMENT	HALLMARK_COMPLEMENT	199	0.393601	1.699	6.54999e-06	0.000216487	0.000187837	2686	tags=30%, list=15%, signal=26%	HNF4A/PRSS3/SERPINB2/KYNU/TMPRSS6/LTF/PCSK9/F5/CA2/CDA/S100A9/F3/SERPINA1/S100A12/CD55/SERPINE1/PLA2G4A/DUSP5/IL6/GP9/MMP13/CPM/CTSL/PLAUR/MSRB1/LGALS3/PLAT/CEBPB/MAFF/ANG/CD59/TIMP1/CLU/CASP9/PDGFB/C3/ME1/TFPI2/FDX1/CTSD/CR2/ADAM9/CSRP1/CD36/DUSP6/ANXA5/PPP2CB/TIMP2/C1S/HSPA5/CTSH/CPQ/F10/CTSV/CXCL1/COL4A2/C1R/PFN1/SRC/PRKCD
HALLMARK_GLYCOLYSIS	HALLMARK_GLYCOLYSIS	196	0.378508	1.62453	1.66711e-05	0.000492662	0.000427463	2907	tags=34%, list=17%, signal=28%	ALDOB/CAPN5/B3GNT3/CHST4/TFF3/ANGPTL4/IRS2/IER3/DDIT4/PYGB/GLRX/PKP2/SOX9/CHPF/CACNA1H/GAL3ST1/TXN/GCLC/TALDO1/GPC1/KDELR3/ANG/GLCE/B4GALT1/GFUS/ADORA2B/SLC16A3/CITED2/GOT1/IDH1/PKM/B4GALT4/QSOX1/IGFBP3/ISG20/SDC1/ME1/COL5A1/GFPT1/NT5E/BIK/ALG1/LHPP/LDHA/PC/PPP2CB/PFKP/PGLS/GPR87/CYB5A/ERO1A/FKBP4/ELF3/HSPA5/GALE/HDLBP/PGM2/GOT2/HK2/HS6ST2/CLN6/SDHC/PSMC4/G6PD/EXT1/SDC2
HALLMARK_REACTIVE_OXYGEN_SPECIES_PATHWAY	HALLMARK_REACTIVE_OXYGEN_SPECIES_PATHWAY	49	0.591204	2.07396	2.65733e-05	0.000728554	0.000632136	4802	tags=73%, list=28%, signal=53%	NQO1/MGST1/SRXN1/JUNB/GLRX/TXN/GPX3/GCLC/GSR/MSRA/PDLIM1/GCLM/FTL/TXNRD1/ABCC1/LAMTOR5/SELENOS/PRDX1/PRNP/PFKP/PRDX6/CAT/PTPA/G6PD/PRDX2/SOD2/GPX4/NDUFB4/HMOX2/NDUFA6/MBP/SBNO2/ATOX1/SOD1/PRDX4/NDUFS2
HALLMARK_E2F_TARGETS	HALLMARK_E2F_TARGETS	200	-0.487507	-1.63575	2.9044e-05	0.000785598	0.00068163	5776	tags=55%, list=33%, signal=37%	BIRC5/CDK1/ING3/SPC25/CSE1L/RFC3/PMS2/POLD1/HMMR/DEK/EED/RAD51C/MKI67/USP1/MCM6/CDKN3/PLK1/TRIP13/DIAPH3/SUV39H1/MCM3/EXOSC8/RACGAP1/TMPO/ILF3/ANP32E/PRIM2/PTTG1/SRSF2/LIG1/STAG1/UBE2T/MAD2L1/TRA2B/SRSF1/ASF1B/TACC3/CDC20/MCM7/NUP205/SMC6/NUP107/HMGB3/TIMELESS/RAD50/CBX5/CHEK2/MCM4/XPO1/E2F8/RAD51AP1/AURKA/CDC25A/ATAD2/PRKDC/MSH2/DSCC1/MRE11/AURKB/KIF4A/CHEK1/SMC4/DONSON/LMNB1/BUB1B/CDKN2C/BARD1/…
HALLMARK_TGF_BETA_SIGNALING	HALLMARK_TGF_BETA_SIGNALING	54	0.548637	1.9778	0.00012741	0.00283198	0.00245719	3800	tags=48%, list=22%, signal=38%	FURIN/ID1/PMEPA1/BMP2/SERPINE1/JUNB/BCAR3/ID3/PPP1R15A/SMAD3/LTBP2/TGFB1/ENG/RHOA/TGFBR1/KLF10/ACVR1/SPTBN1/NCOR2/PPP1CA/TGIF1/CDH1/CDKN1C/TJP1/THBS1/RAB31
HALLMARK_CHOLESTEROL_HOMEOSTASIS	HALLMARK_CHOLESTEROL_HOMEOSTASIS	74	0.482481	1.7934	0.000177154	0.00369457	0.00320563	2959	tags=46%, list=17%, signal=38%	ANXA13/ATF3/SEMA3B/LDLR/ETHE1/LPL/PLAUR/S100A11/PPARG/LGALS3/FDFT1/JAG1/CXCL16/ADH4/CLU/SCD/ECH1/CD9/TNFRSF12A/GNAI1/CYP51A1/ANXA5/NFIL3/FASN/SREBF2/ANTXR2/PCYT2/IDI1/MAL2/TRIB3/ACTG1/PMVK/ERRFI1/FBXO6
HALLMARK_APOPTOSIS	HALLMARK_APOPTOSIS	159	0.366317	1.53393	0.000456483	0.00827707	0.00718167	3617	tags=39%, list=21%, signal=31%	ATF3/KRT18/IER3/CAV1/EGR3/BCL2L10/BMP2/NEDD9/RHOB/GADD45B/CDKN1A/IL6/GSN/RETSAT/GPX3/EMP1/LGALS3/PLAT/BGN/GSR/LMNA/ERBB3/GNA15/TSPO/TIMP1/CLU/ISG20/VDAC2/GPX1/CASP9/TNFRSF12A/TGFBR3/BIK/BCL2L1/PDGFRB/DNAJC3/IFITM3/BIRC3/IFNGR1/TIMP2/BID/BCAP31/DAP/BTG2/JUN/MMP2/FEZ1/HMOX1/MGMT/IL18/TIMP3/IGFBP6/SQSTM1/FDXR/MCL1/PAK1/SOD2/APP/LUM/GPX4/DCN/PSEN1
HALLMARK_APICAL_JUNCTION	HALLMARK_APICAL_JUNCTION	197	0.345026	1.48355	0.000717327	0.0120088	0.0104195	3597	tags=41%, list=21%, signal=33%	CLDN18/COL17A1/PDZD3/ITGB4/CALB2/PPP2R2C/LAMA3/PCDH1/LAMC2/CLDN5/FLNC/DSC3/RRAS/ADRA1B/LAMB3/RHOF/CDH3/ACTG2/CRB3/MPZL2/VWF/NECTIN1/BAIAP2/B4GALT1/JUP/ITGB1/ALOX15B/CDH6/ITGA3/ACTN4/VASP/CLDN7/CD34/FSCN1/GNAI1/CTNNA1/ADAM9/MSN/NECTIN2/THY1/CNN2/LIMA1/MYL9/MYL12B/PARVA/MPZL1/CD99/PECAM1/CNTN1/CLDN4/MMP2/CD276/NECTIN4/CAP1/ADAM15/VCL/ACTB/ACTG1/PFN1/SRC/ITGA2/CDH15/YWHAH/ZYX/CX3CL1/RSU1/ARPC2/BMP1/…
HALLMARK_G2M_CHECKPOINT	HALLMARK_G2M_CHECKPOINT	199	-0.446376	-1.49752	0.0010421	0.0161835	0.0140418	6084	tags=56%, list=35%, signal=37%	EXO1/CDK4/ODF2/PDS5B/HMGN2/SLC38A1/TNPO2/BIRC5/FOXN3/CDK1/SS18/KIF23/SAP30/RBM14/CBX1/HMMR/CUL5/MNAT1/MKI67/MCM6/CDKN3/PLK1/SUV39H1/CCNA2/MCM3/KIF11/CCNT1/RACGAP1/TMPO/ILF3/ARID4A/KIF20B/SMC2/PRIM2/PTTG1/E2F3/SRSF2/STAG1/NEK2/MAD2L1/TRA2B/UBE2C/SRSF1/SFPQ/CHAF1A/TACC3/RASAL2/SRSF10/CDC20/MEIS1/PRPF4B/CCNF/HMGB3/ATRX/PURA/INCENP/XPO1/CDC45/NUSAP1/AURKA/TENT4A/CDC25A/TPX2/DBF4/AURKB/KIF4A/CHEK1/DMD…
HALLMARK_IL2_STAT5_SIGNALING	HALLMARK_IL2_STAT5_SIGNALING	199	0.326738	1.41038	0.00121994	0.0184527	0.0160106	2804	tags=33%, list=16%, signal=28%	FURIN/IL1R2/CA2/ITGA6/F2RL2/MYO1E/BMP2/HOPX/ECM1/RHOB/ANXA4/GADD45B/MUC1/ST3GAL4/TNFRSF21/GABARAPL1/SYNGR2/BHLHE40/CCND3/EMP1/DHRS3/SH3BGRL2/MAFF/TGM2/SELP/MYO1C/PLEC/LIF/SLC39A8/SNX9/CAPG/TNFSF11/CKAP4/SOCS2/GSTO1/DRC1/NT5E/FAH/CDCP1/CD81/BCL2L1/AGER/IRF6/AHNAK/NFIL3/PRNP/IFITM3/IFNGR1/CYFIP1/SERPINB6/SLC1A5/SMPDL3A/KLF6/IGF1R/ITIH5/SELL/EEF1AKMT1/MYC/HK2/XBP1/ODC1/CISH/SPRY4/SLC2A3/MXD1
HALLMARK_UV_RESPONSE_UP	HALLMARK_UV_RESPONSE_UP	156	0.341931	1.43322	0.00246364	0.032366	0.0280827	3423	tags=38%, list=20%, signal=31%	CCK/FOSB/FURIN/NR4A1/CA2/ATF3/MAOA/AQP3/FOS/CLTB/BMP2/TST/GAL/RHOB/JUNB/IL6/SPR/HTR7/TUBA4A/GPX3/EPHX1/CCND3/OLFM1/RAB27A/CYB5R1/TYRO3/BTG1/DGAT1/HSPA2/CREG1/TMBIM6/HYAL2/APOM/GRINA/DNAJB1/BID/MRPL23/SELENOW/FKBP4/AP2S1/BTG2/CTSV/ACAA1/BSG/SLC6A12/PRKCD/MSX1/GRPEL1/HMOX1/CYB5B/MMP14/BAK1/ALAS1/MGAT1/SQSTM1/PPIF/RRAD/SLC25A4/SOD2/CDKN1C
HALLMARK_UV_RESPONSE_DN	HALLMARK_UV_RESPONSE_DN	144	0.345084	1.43989	0.00246746	0.0323999	0.0281121	3060	tags=31%, list=18%, signal=25%	F3/DUSP1/ID1/LDLR/ANXA2/CAV1/SERPINE1/ANXA4/GJA1/BHLHE40/FHL2/PPARG/TFPI/COL1A1/ADORA2B/LPAR1/EFEMP1/CITED2/SNAI2/MGLL/DLC1/MT1E/COL1A2/TGFBR3/TGFBR2/HAS2/SMAD3/COL3A1/ABCC1/PDGFRB/CCN1/PMP22/SRI/RND3/IGF1R/MYC/SLC22A18/GRK5/COL5A2/PTPRM/SDC2/MGMT/ATP2B4/FBLN5
HALLMARK_SPERMATOGENESIS	HALLMARK_SPERMATOGENESIS	111	-0.478153	-1.5364	0.00327873	0.0403227	0.0349863	4675	tags=48%, list=27%, signal=35%	NEK2/HSPA4L/SPATA6/CHFR/NCAPH/PCSK4/MLLT10/ACRBP/MAST2/CRISP2/SCG5/PHKG2/PGS1/AURKA/DBF4/LPIN1/TULP2/JAM3/NPHP1/DDX4/TTK/POMC/RFC4/PARP2/CLGN/LDHC/BUB1/TOPBP1/KIF2C/SNAP91/DMC1/GFI1/THEG/BRAF/CLVS1/TNNI3/PIAS2/GSG1/ACRV1/NEFH/CAMK4/GAD1/TKTL1/EZH2/IL12RB2/ART3/CNIH2/YBX2/ADCYAP1/DMRT1/DDX25/SCG3/MEP1B
