# Supplementary material for: Immune characteristics analysis and construction of a four-gene prognostic signature for lung adenocarcinoma based on estrogen reactivity
Source: BMC Cancer. 2023 Oct 31;23:1047. doi: 10.1186/s12885-023-11415-y (PMC10619241; doi:10.1186/s12885-023-11415-y)
Supplement: Supplementary file 4 — Supplementary Material 4 [file 12885_2023_11415_MOESM4_ESM.xlsx]

## Sheet: Sheet1
Day	Sham			OVX			OVX+E2
	rat1	rat2	rat3	rat4	rat5	ra6	rat7	rat8	rat9
1	19.5	18.2	17.9	19.3	20.8	20.2	18.8	19.8	20.1
3	18	17.6	17.2	18.8	20.3	18.9	17.3	19	18.9
5	19.8	17.9	18.6	19.6	20.8	20.4	19.2	19.9	19.7
7	19.4	17.9	17.7	20.2	21.3	20.3	19.8	20	20.8
9	19.7	18.1	18.5	20.1	21.8	20.7	19.1	20.5	20.5
11	19.9	16.4	16.9	19.9	21.1	20.5	19.5	18.3	18.6
12	18.4	15.8	15.9	19.7	20.7	20.1	18.4	17.9	17.7
Weight change in mice over time. Unit: gram
